# Supplementary material for: Differentiation of Malignant and Benign Incidental Breast Lesions Detected by Chest Multidetector-Row Computed Tomography: Added Value of Quantitative Enhancement Analysis
Source: PLoS One. 2016 Apr 29;11(4):e0154569. doi: 10.1371/journal.pone.0154569 (PMC4851406; doi:10.1371/journal.pone.0154569)
Supplement: S1 Data — (XLSX) [file pone.0154569.s001.xlsx]

## Sheet: data
	1:<50			1:M	1:O	1:c	1:poor				1:n	1:<1 cm	1:<1 cm	1:n
	2:>50			2:N	2:irr	2:inds	2:good				2:p	2:>1 cm	2:>1 cm	2:p
	Age	Reason	Dx	Mass/N	Shape1	Margin1	enhance	Shape2	Margin2	enhance 2	Ca	Size	extent	LN	BG	L-1	L+1	L+1-L-1	L-2	L+2	L+2-L-2	A-1	A+1	A-2	A+2	correct HU-1	correct HU-2
1	2	B	M	1	2	2	2	2	2	2	2	2		1	2	53	114	61	43	107	64	-107	-102	-103	-100	56	61
2	1	B	M	2	X	X	2	X	X	2	2		2	1	3	25	80	55	38	81	43	-36	-30	-36	-35	49	42
3	1	B	M	2	X	X	2	X	X	2	1		2	1	3	39	90	51	37	72	35	-90	-97	-85	-85	58	35
4	1	B	M	2	X	X	2	X	X	2	1		2	2	3	44	85	41	45	67	22	-93	-87	-90	-87	35	19
5	2	M	M	2	X	X	2	X	X	2	1		1	1	2	40	99	59	46	104	58	-102	-107	-102	-106	64	62
6	1	B	M	2	X	X	1	X	X	1	2		2	1	3	29	62	33	45	69	24	-106	-103	-100	-102	30	26
7	1	B	M	2	X	X	2	X	X	2	1		2	2	2	50	121	71	45	115	70	-90	-91	-91	-90	72	69
8	2	B	M	1	2	2	1	2	2	1	1	2		1	2	51	63	12	54	66	12	-104	-98	-104	-105	6	13
9	1	M	M	2	X	X	2	X	X	2	2		2	1	2	44	91	47	44	86	42	-114	-110	-120	-118	43	40
10	2	B	M	2	X	X	2	X	X	2	1		2	1	2	38	102	64	42	84	42	-117	-111	-115	-116	58	43
11	2	M	M	2	X	X	2	X	X	2	1		2	1	3	32	65	33	45	68	23	-93	-77	-93	-85	17	15
12	2	B	M	1	2	2	2	2	2	1	2	2		2	3	38	58	20	41	55	14	-112	-112	-112	-110	20	12
13	1	M	M	1	2	2	2	2	1	2	1	2		1	3	42	77	35	43	79	36	-109	-109	-110	-105	35	31
14	2	M	M	1	2	2	2	1	2	2	1	1		1	2	24	76	52	29	68	39	-111	-108	-111	-104	49	32
15	1	B	M	1	2	1	2	1	1	2	1	1		2	3	29	109	80	26	95	69	-113	-114	-112	-114	81	71
16	2	B	M	2	X	X	2	X	X	2	1		2	2	2	25	73	48	27	64	37	-107	-105	-107	-103	46	33
17	2	B	M	2	X	X	2	X	X	2	1		2	2	2	32	72	40	47	64	17	-105	-106	-100	-106	41	23
18	1	M	M	1	2	2	2	2	1	2	1	2		1	3	35	71	36	30	71	41	-107	-104	-98	-104	33	47
19	2	B	M	1	2	2	2	2	2	2	1	2		1	2	52	85	33	50	86	36	-95	-98	-97	-100	36	39
20	2	B	M	1	2	2	2	2	1	2	1	2		1	3	53	97	44	53	96	43	-109	-113	-109	-112	48	46
21	2	B	M	1	1	1	2	1	1	2	1	2		1	2	33	74	41	34	83	49	-107	-105	-107	-104	39	46
22	2	B	M	1	2	2	2	1	1	2	1	2		1	2	21	83	62	32	87	55	-101	-95	-120	-103	56	38
23	1	B	B	2	X	X	2	X	X	1	1		2	1	2	33	45	12	31	43	12	-110	-107	-112	-105	9	5
24	1	B	B	1	1	1	2	1	1	1	2	2		1	2	45	59	14	46	51	5	-109	-107	-110	-105	12	0
25	2	B	B	1	2	1	1	2	2	1	1	2		1	2	21	30	9	22	27	5	-113	-111	-120	-111	7	-4
26	1	M	B	1	2	1	2	2	2	2	1	2		2	2	25	87	62	22	80	58	-118	-121	-113	-121	65	66
27	1	B	B	1	1	1	2	1	1	2	1	2		1	2	34	136	102	33	104	71	-110	-107	-110	-104	99	65
28	1	B	B	1	1	1	2	1	1	1	2	1		1	3	33	42	9	30	44	14	-100	-99	-100	-101	8	15
29	2	M	B	2	X	X	1	X	X	1	1		2	1	3	35	38	3	31	34	3	-112	-112	-115	-115	3	3
30	2	B	B	1	1	1	1	2	1	1	2	1		1	3	24	31	7	29	30	1	-120	-119	-115	-116	6	2
31	1	M	B	1	1	1	1	1	1	1	1	1		1	3	22	28	6	25	29	4	-97	-101	-100	-98	10	2
32	2	M	B	1	1	1	2	1	1	2	1	1		2	2	19	42	23	16	39	23	-111	-110	-120	-115	22	18
33	2	M	B	1	2	1	1	2	1	1	1	1		1	2	16	18	2	15	22	7	-116	-115	-114	-110	1	3
34	2	B	B	1	1	1	2	1	1	2	2	2		1	3	39	52	13	38	46	8	-113	-112	-121	-118	12	5
35	1	M	B	1	1	1	2	1	1	1	1	1		1	3	28	42	14	23	42	19	-125	-125	-124	-125	14	20
36	1	B	B	1	2	1	2	2	1	2	1	2		1	3	35	52	17	38	54	16	-110	-109	-110	-108	16	14
37	2	B	B	1	1	1	1	1	1	1	1	1		1	2	34	38	4	38	39	1	-107	-101	-106	-101	-2	-4
38	2	B	B	1	2	1	1	2	1	1	1	2		1	2	33	35	2	37	38	1	-100	-101	-100	-95	3	-4
39	2	B	B	1	1	1	2	1	1	2	1	1		1	2	13	25	12	15	30	15	-104	-102	-104	-101	10	12
40	2	M	B	1	1	1	2	1	1	2	1	1		1	3	31	55	24	32	49	17	-109	-109	-110	-109	24	16
41	1	B	B	1	1	1	2	1	1	2	1	1		1	3	31	58	27	26	56	30	-120	-108	-118	-106	15	18
42	1	B	B	1	1	1	1	1	1	1	1	2		1	3	24	29	5	22	24	2	-118	-115	-115	-111	2	-2
43	2	B	B	1	2	1	2	2	1	1	2	2		1	3	55	61	6	61	68	7	-113	-112	-113	-110	5	4
44	1	M	B	1	1	1	2	1	1	2	1	2		1	3	29	56	27	28	58	30	-102	-97	-100	-98	22	28
45	2	B	B	1	1	1	1	1	1	1	2	1		1	3	48	49	1	45	47	2	-115	-117	-115	-116	3	3
46	2	B	B	1	2	1	1	2	1	1	2	2		1	3	32	33	1	38	44	6	-102	-100	-102	-98	-1	2
47	2	B	B	1	1	1	2	2	2	2	1	1		1	2	63	73	10	72	73	1	-109	-94	-111	-99	-5	-11
48	1	B	B	1	1	1	1	1	1	1	2	1		1	3	33	33	0	38	39	1	-104	-103	-103	-102	-1	0
49	2	B	B	1	1	1	1	2	2	1	1	2		1	2	24	28	4	27	29	2	-105	-106	-104	-104	5	2
50	1	M	B	1	1	1	1	1	1	1	1	1		1	3	35	36	1	29	60	31	-107	-104	-100	-105	-2	36
